# Supplementary material for: Transcription of intragenic CpG islands influences spatiotemporal host gene pre-mRNA processing
Source: Nucleic Acids Res. 2020 Jul 4;48(15):8349–59. doi: 10.1093/nar/gkaa556 (PMC7470969; doi:10.1093/nar/gkaa556)
Supplement: gkaa556_Supplemental_Files [file gkaa556_supplemental_files.zip]

Archive with 4 entries (4 files):
- Supplementary data.pdf
- Supplementary Table S6.xlsx
- Supplementary Table S7.xlsx
- Supplementary Table S8.xlsx
